# Supplementary material for: Urinary Metabolites Reveal Hyperinsulinemia and Insulin Resistance in Polycystic Ovarian Syndrome (PCOS)
Source: Metabolites. 2021 Jul 2;11(7):437. doi: 10.3390/metabo11070437 (PMC8307496; doi:10.3390/metabo11070437)
Supplement: Supplementary file 1 [file metabolites-11-00437-s001.zip]

Archive with 1 entries (1 files):
- metabolites-1281879-supplementary.pdf
